# Supplementary material for: Morphometric analysis of safe working zones for minimally invasive lateral extrapleural/retroperitoneal approach via transdiaphragmatic and transpsoas to the thoracolumbar and lumbar spine
Source: J Orthop Surg Res. 2025 Sep 30;20:869. doi: 10.1186/s13018-025-06219-8 (PMC12486674; doi:10.1186/s13018-025-06219-8)
Supplement: Supplementary file 1 — Supplementary Material 1 [file 13018_2025_6219_MOESM1_ESM.xlsx]

## Sheet: Sheet1
name	sex	age	number	T10/T11	T11/T12	T12/L1	L1/L2	L2/L3	L3/L4	L4/L5
				nerve roots
罗曦	male	33	0001861277	1	0.97	0.9	0.72	1	0.86	1
王彬	male	34	0000430323	0.84	0.85	0.73	0.66	0.48	0.51	0.78
杨叶青	male	35	0002551876	0.63	0.63	0.6	0.52	0.79	1.09	1.08
梁文学	male	25	0006146503	1.84	1.92	0.63	0.47	0.64	0.79	1.2
龚胜	male	35	0000080134	0.74	1.1	0.97	0.85	0.57	0.72	1.28
刘静	male	34	0000654875	0.88	0.79	0.59	0.63	0.75	0.72	1.42
卢文林	male	33	0002626941	0.89	0.85	0.71	0.75	0.72	0.64	1.52
唐洪有	male	21	000608624	0.9	0.81	0.81	0.54	0.73	0.6	1.1
武智斌	male	39	0006187410	0.85	0.67	0.66	0.3	0.88	1.2	1.04
徐友荣	male	39	0000611368	0.88	0.78	0.81	0.8	1.1	0.76	1.52
曹玉桐	male	36	0006187480	0.64	1.14	0.67	0.9	0.84	0.84	1.21
徐志军	male	36	0000988396	0.56	0.5	0.88	1.13	1.2	1.06	1.7
葛宏伟	male	36	0001297138	1.09	0.84	0.8	0.84	0.91	1.13	1.24
姜威	male	34	0000635122	0.85	0.82	0.89	0.67	1.25	1.1	1.5
薛超文	male	33	0002924409	1.17	1.09	0.89	0.85	0.74	0.89	1.06
杨永圣	male	39	0003365077	0.96	0.73	1	0.79	1	0.9	1.36
张立达	male	32	0006203893	0.69	0.85	0.69	0.69	0.73	0.85	1.08
薛于福	male	26	0006159103	0.65	1.13	0.99	0.65	0.68	1.07	1.47
周兴堂	male	21	0002143532	1.07	0.88	0.8	0.52	0.74	1.4	1.37
周建国	male	22	0006199883	0.81	0.63	1	0.6	0.64	0.64	0.92
杨开华	male	29	0002925289	1.06	0.84	0.74	0.67	0.97	0.96	1.44
仇兆林	male	28	0000008792	1.46	0.92	0.99	0.88	0.99	1.1	1.64
顾开元	male	23	CTX1241021018	1	0.81	0.75	0.7	0.77	0.92	1.1
胡佳委	male	21	CTX1241017080	0.9	0.7	0.6	0.6	0.8	0.9	1.3
周华洋	male	26	CTN1241014143	0.89	0.81	0.7	0.62	0.78	1	1.2
李宇	male	26	CTN1241105147	0.8	0.68	0.65	0.6	0.9	0.9	1.42
杨明	male	23	CTN1241030002	0.92	0.9	0.63	0.47	0.64	0.79	1.2
李文彬	male	25	CTX2410220184	0.56	0.5	0.88	1.13	1.2	1.06	1.7
韩雨辰	male	28	CTX1241028152	1.17	1.09	0.86	0.99	0.87	0.89	1.06
钱一名	male	29	CTX1240118110	0.96	0.73	0.69	0.79	1	0.9	1.36
任小翠	female	35	0003324517	0.72	0.7	0.61	0.72	1.1	0.87	1.28
丁娟	female	34	0006195586	0.76	0.69	0.76	0.62	0.74	0.9	0.89
戚慧婷	female	33	0000160852	0.48	0.76	0.74	0.78	0.67	0.79	0.67
陈静	female	31	0002941635	0.69	0.64	0.69	0.43	0.67	0.67	0.73
朱玉银	female	31	0006205429	0.59	0.68	0.54	0.48	1.02	1.27	1.39
罗素梅	female	36	0000030535	0.65	0.78	0.78	0.63	1.12	0.75	1.05
裴娟娟	female	36	000615306	0.77	0.66	0.63	0.38	0.94	0.77	0.87
刘倩	female	37	0003207660	0.99	0.84	0.4	0.58	0.51	0.64	0.83
顾颖	female	33	CTX1241011040	0.7	0.6	0.59	0.56	0.7	0.73	1.33
孔菁雅	female	33	CTX1241011048	0.77	0.6	0.6	0.55	0.64	0.83	1.04
徐倩倩	female	39	CTX1240921053	0.67	0.64	0.6	0.53	0.84	1.1	1.4
李慧	female	39	CTX1240914028	0.74	0.68	0.6	0.4	0.8	0.87	0.92
张丽丽	female	37	CTX2409050207	0.84	0.6	0.5	0.5	0.8	1.04	1.27
苗锦锦	female	36	CTX2410220327	0.6	0.6	0.53	0.5	0.8	1	1.1
徐韩	female	35	CTX2411170033	0.73	0.68	0.55	0.51	0.69	0.74	1
刘慧敏	female	27	CTN1241125002	0.7	0.52	0.5	0.48	0.96	1.1	1.4
李施佳	female	26	CTX1240904063	0.77	0.7	0.67	0.63	0.9	1	1.27
陈雨	female	26	CTX1240912074	0.52	0.44	0.41	0.36	0.44	0.67	0.98
游颖	female	26	CTX2409180306	0.7	0.67	0.41	0.4	0.74	0.74	1.33
周文婧	female	26	CTX1241029014	0.76	0.64	0.6	0.57	0.72	0.72	1.13
鲁春洁	female	26	CTX2411210059	0.66	0.57	0.5	0.43	0.53	0.79	1.4
刁静雯	female	25	CTX2411080144	0.85	0.72	0.65	0.58	0.94	1.14	1.4
姚玉婷	female	25	CTX1241129009	0.54	0.51	0.48	0.45	0.61	0.74	1.03
周子怡	female	24	CTX2409050324	0.47	0.63	0.55	0.4	0.68	0.79	0.97
辛丽敏	female	23	CTX1241003048	0.67	0.55	0.49	0.49	0.74	0.83	1.01
帅明	female	23	CTX1241003048	0.61	0.6	0.45	0.39	0.68	0.74	1.13
杨雨蓉	female	21	CTN1241109012	0.54	0.63	0.63	0.51	0.73	0.66	0.97
刘琴	female	21	CTX2409250098	0.55	0.62	0.7	0.9	0.99	1.06	1.29
陈倩丽	female	23	CTX2410310288	0.73	0.7	0.67	0.35	0.6	0.6	1.24
李欣璐	female	23	CTX1241022094	0.77	0.7	0.65	0.55	0.68	0.86	1
			min	0.47	0.44	0.4	0.3	0.44	0.51	0.67
			max	1.84	1.92	1	1.13	1.25	1.4	1.7
			range	1.37	1.48	0.6	0.83	0.81	0.89	1.03
			avg	0.8033	0.7552	0.6832	0.6165	0.8048	0.8767	1.193
			SD	0.2335	0.2214	0.1554	0.1848	0.1826	0.1831	0.2352
