# Supplementary material for: Morphometric analysis of safe working zones for minimally invasive lateral extrapleural/retroperitoneal approach via transdiaphragmatic and transpsoas to the thoracolumbar and lumbar spine
Source: J Orthop Surg Res. 2025 Sep 30;20:869. doi: 10.1186/s13018-025-06219-8 (PMC12486674; doi:10.1186/s13018-025-06219-8)
Supplement: Supplementary file 2 — Supplementary Material 2 [file 13018_2025_6219_MOESM2_ESM.xlsx]

## Sheet: Sheet1
name	sex	age	number	T10/T11	T11/T12	T12/L1	L1/L2	L2/L3	L3/L4	L4/L5
				安全比例
罗曦	male	33	0001861277	43.33	59.79	62.31	82.09	76.13	68.72	58.33
王彬	male	34	0000430323	47.27	65.73	71.47	58.81	75.48	71.5	59.08
杨叶青	male	35	0002551876	62.1	73.99	79.28	78.87	67.21	56.93	55.91
梁文学	male	25	0006146503	28	30.25	69.25	78.31	85.29	69.86	55.69
龚胜	male	35	0000080134	46.36	51.06	74.94	66.67	76.68	63.7	51.44
刘静	male	34	0000654875	50.14	57.68	72.28	85.42	68.86	73.86	57.61
卢文林	male	33	0002626941	46.04	78.37	83.49	72.79	72.63	72.06	38.22
唐洪有	male	21	000608624	37.12	61.34	64.88	86.15	52.11	64.04	43.3
武智斌	male	39	0006187410	55.15	68.01	70.36	79.94	62.92	56.3	55.45
徐友荣	male	39	0000611368	28.85	51.12	59.83	67.55	70.11	62.39	39.41
曹玉桐	male	36	0006187480	35.88	46.78	73.47	77.04	59.49	59.49	35.47
徐志军	male	36	0000988396	24.85	44.93	69.85	62.23	58.04	58.28	44.5
葛宏伟	male	36	0001297138	58.92	71.35	79.06	79.86	79.96	63.57	57.56
姜威	male	34	0000635122	43.68	71.93	78.02	83.74	71.4	66.45	47.86
薛超文	male	33	0002924409	37.89	57.56	73.78	80.5	74.49	60.91	51.72
杨永圣	male	39	0003365077	32.75	57.4	68.7	72.3	71.6	69	63.2
张立达	male	32	0006203893	67.72	70.5	71.55	81.55	82.45	63.71	58.06
薛于福	male	26	0006159103	67.74	57.45	56.9	70.73	75.05	63.42	38.07
周兴堂	male	21	0002143532	49.4	67.89	78.89	71.18	61.7	52.08	34.78
周建国	male	22	0006199883	57.1	68.65	74.62	84.89	85.01	72.92	58.98
杨开华	male	29	0002925289	52.19	69.44	73.2	82.04	51.57	46.36	28.5
仇兆林	male	28	0000008792	53.03	69.93	63.68	81.93	78.66	60.66	42.31
顾开元	male	23	CTX1241021018	55	69.78	72.79	85.74	74.08	64.16	51.28
胡佳委	male	21	CTX1241017080	58.33	67.5	77.78	81.63	73.85	68.52	57.14
周华洋	male	26	CTN1241014143	50.31	61.47	74.65	79.78	71.25	64	57.69
李宇	male	26	CTN1241105147	40	55.73	65.45	74.93	62.31	54.67	45.04
杨明	male	23	CTN1241030002	55.68	59.26	70.02	78.87	74.44	66.2	56.68
李文彬	male	25	CTX2410220184	41.21	51.93	69.23	61.56	58.43	55.2	43.3
韩雨辰	male	28	CTX1241028152	44.82	57.56	74.83	77.6	71.94	61.47	52.37
钱一名	male	29	CTX1240118110	55.5	57.4	68.7	72.3	71.6	69	63.2
任小翠	female	35	0003324517	51.91	59.15	83.95	67.05	65.44	57.08	49.61
丁娟	female	34	0006195586	52.35	60.16	67.89	83.01	67.02	55.37	50.71
戚慧婷	female	33	0000160852	32.43	47.17	59.71	60.06	80.69	61.68	61.52
陈静	female	31	0002941635	63.67	70.19	62.18	72.96	51.01	49.12	44.54
朱玉银	female	31	0006205429	51.02	62.1	74.27	86.96	56.6	45.35	35.88
罗素梅	female	36	0000030535	32.86	43.87	64.85	83.8	51.75	61.34	47.46
裴娟娟	female	36	000615306	35.83	61.4	68.54	80.05	55.34	61.01	51.55
刘倩	female	37	0003207660	41.64	63.73	89.72	72.07	69.62	58.95	41.42
顾颖	female	33	CTX1241011040	62.72	65.9	70.57	77.92	57.88	60.73	39.63
孔菁雅	female	33	CTX1241011048	63.28	72.8	73.37	85.41	67.42	54.01	39.45
徐倩倩	female	39	CTX1240921053	60.7	66.38	71.05	79.26	52.49	54.31	45.17
李慧	female	39	CTX1240914028	58.49	68.88	74.14	88.7	60.95	59.38	47.54
张丽丽	female	37	CTX2409050207	52.7	68.13	78.27	86.7	66.67	53	47.17
苗锦锦	female	36	CTX2410220327	61.24	73.26	81.42	88.53	69.6	58.21	51.46
徐韩	female	35	CTX2411170033	56.55	73.01	86.25	87.71	71.03	67.26	50.12
刘慧敏	female	27	CTN1241125002	68.31	78.76	86.15	86.99	69.47	57.07	40
李施佳	female	26	CTX1240904063	53.07	71.58	77.69	84.25	56.73	47	44.08
陈雨	female	26	CTX1240912074	69.62	79.33	87.61	89.29	68.14	59.54	51.08
游颖	female	26	CTX2409180306	51.93	60.44	70.99	87.84	72.27	62.8	42.47
周文婧	female	26	CTX1241029014	61.78	72.16	77.78	84.21	72.41	68.45	52.99
鲁春洁	female	26	CTX2411210059	61.94	72.81	85.03	88.32	75.69	64.13	42.43
刁静雯	female	25	CTX2411080144	53.92	78.95	81.48	84.9	67.32	54.01	40.76
姚玉婷	female	25	CTX1241129009	54.21	63.58	76	86.69	64.01	59.89	48.63
周子怡	female	24	CTX2409050324	67.71	66.12	77.27	89.77	72.45	63.71	52.16
辛丽敏	female	23	CTX1241003048	67.5	75.57	80.4	86.9	64.19	60.1	52.86
帅明	female	23	CTX1241003048	57.57	63.04	76.45	88.86	63.73	59.34	50.38
杨雨蓉	female	21	CTN1241109012	45.3	51.51	62.93	72.67	70.56	55.56	52.31
刘琴	female	21	CTX2409250098	68.97	68.91	74.29	77.27	65.93	60.76	46.88
陈倩丽	female	23	CTX2410310288	62.37	76.74	77.74	89.06	51.3	56.94	41.21
李欣璐	female	23	CTX1241022094	59.43	67.66	69.44	83.73	60.67	55.32	52.67
			min	24.85	30.25	56.9	58.81	51.01	45.35	28.5
			max	69.62	79.33	89.72	89.77	85.29	73.86	63.2
			range	44.77	49.08	32.82	30.96	34.28	28.51	34.7
			avg	51.79	63.92	73.51	79.63	67.55	60.68	48.6
			SD	11.45	9.864	7.244	7.973	8.711	6.449	7.786
