# Supplementary material for: Morphometric analysis of safe working zones for minimally invasive lateral extrapleural/retroperitoneal approach via transdiaphragmatic and transpsoas to the thoracolumbar and lumbar spine
Source: J Orthop Surg Res. 2025 Sep 30;20:869. doi: 10.1186/s13018-025-06219-8 (PMC12486674; doi:10.1186/s13018-025-06219-8)
Supplement: Supplementary file 4 — Supplementary Material 4 [file 13018_2025_6219_MOESM4_ESM.xlsx]

## Sheet: Sheet1
name	sex	age	number	T10/T11		T11/T12		T12/L1		L1/L2		L2/L3		L3/L4		L4/L5
				left	right	left	right	left	right	left	right	left	right	left	right	left	right
罗曦	male	33	0001861277	0	0	0	0	2.37	3.49	2.91	3.44	3.91	3.35	4.19	3.2	3.09	2.89
王彬	male	34	0000430323	0	0	0	0	2.76	3.7	2.66	2.45	3.32	2.96	3.32	3.21	2.14	2.05
杨叶青	male	35	0002551876	0	0	0	0	2.71	3.06	2.81	4.89	3.48	3	3.36	2.77	3.02	2.21
梁文学	male	25	0006146503	0	0	0	0	2.44	2.81	3.93	4.76	2.93	2.83	3.38	2.77	4.27	2.81
龚胜	male	35	0000080134	0	0	1.89	2.96	4.18	4.86	2.76	2.86	3.52	2.97	3.32	2.77	1.86	1.31
刘静	male	34	0000654875	0	0	0	0	2.34	4.21	4.17	5.11	2.96	2.3	3.71	2.49	3.01	1.88
卢文林	male	33	0002626941	0	0	0	0	3.9	4.78	4.43	5.01	2.44	2.14	2.55	2.2	1.85	1.6
唐洪有	male	21	000608624	0	0	1.73	3.58	1.63	3.13	3.83	3.77	2.52	1.8	2.87	2.66	2.11	1.93
武智斌	male	39	0006187410	0	0	0	0	2.35	3.85	2.59	3.32	2.53	2.07	2.87	2.45	2.25	2.1
徐友荣	male	39	0000611368	0	0	0	0	1.71	3.03	2.5	4.17	2.47	2.23	2.74	2.23	1.63	1.47
曹玉桐	male	36	0006187480	0	0	0	0	2.95	4.63	2.54	1.83	2.95	2.71	2.95	2.71	2.01	1.56
徐志军	male	36	0000988396	0	0	0	0	3.67	5.18	2.6	2.56	2.86	2.47	2.73	1.9	1.69	1.4
葛宏伟	male	36	0001297138	0	0	0	0	1.99	3.22	2.82	4.38	3.01	2.94	3.21	2.2	2.77	2.2
姜威	male	34	0000635122	0	0	0	0	2.99	3.63	3.12	4.75	2.8	2.57	2.9	2.7	2.2	1.9
薛超文	male	33	0002924409	0	0	2.36	3.22	2.96	4.23	3.12	3	3.21	2.98	3.2	2.51	2.46	2.39
杨永圣	male	39	0003365077	0	0	0	0	2.17	3.51	3.39	3.11	4.16	3.53	4.14	3.11	2.24	2.09
张立达	male	32	0006203893	0	0	1.58	2.48	2.28	3.07	2.74	4.41	5.02	3.13	2.76	2.94	2.55	2.61
薛于福	male	26	0006159103	0	0	0	0	0	0	4.15	2.76	4.74	3.4	2.79	3.21	1.99	2.01
周兴堂	male	21	0002143532	0	0	2.34	3.1	2.1	2.89	3.43	2.86	3	2.67	3.07	2.52	1.97	1.86
周建国	male	22	0006199883	0	0	0	0	0	0	2.91	4.68	2.91	4.68	2.62	2.08	2.29	2.63
杨开华	male	29	0002925289	0	0	2.01	2.79	3.13	3.41	2.42	4.38	2.75	2.2	2.5	1.7	1.8	1.2
仇兆林	male	28	0000008792	0	0	0	0	3.23	4.17	4.39	5.73	3.83	4.2	3.47	2.59	2.57	1.97
顾开元	male	23	CTX1241021018	0	0	0	0	2.86	3.21	3.89	4.21	3.22	3.85	3.52	2.98	2.22	1.98
胡佳委	male	21	CTX1241017080	0	0	0	0	2.79	3.22	3.22	3.77	3.52	3.18	3.81	3.22	2.38	2.19
周华洋	male	26	CTN1241014143	0	0	1.46	1.97	2.34	2.78	2.76	3.12	3	2.78	3.22	2.5	3.01	2.3
李宇	male	26	CTN1241105147	0	0	0	0	1.91	2.88	2.54	3.87	2.57	2.33	2.74	2.23	1.69	1.37
杨明	male	23	CTN1241030002	0	0	0	0	2.64	2.91	4.03	4.86	3.03	2.93	3.48	2.87	4.37	2.91
李文彬	male	25	CTX2410220184	0	0	0	0	3.67	5.18	2.6	2.56	2.86	2.47	2.73	1.9	1.69	1.4
韩雨辰	male	28	CTX1241028152	0	0	2.26	3.12	2.97	4.23	3.12	3	3.21	2.98	3.2	2.51	2.36	2.19
钱一名	male	29	CTX1240118110	0	0	0	0	2.27	3.51	3.39	3.11	4.16	3.53	4.14	3.11	2.34	1.99
任小翠	female	35	0003324517	0	0	0	0	4.11	2.69	2.7	2.62	2.4	2.32	2.83	2.44	2.47	2.01
丁娟	female	34	0006195586	0	0	0	0	2.09	2.89	2.35	4.42	2.74	2.58	3.1	2.41	2.25	2.15
戚慧婷	female	33	0000160852	0	0	0	0	1.97	3.12	2.06	3.72	2.78	2.43	2.52	2.25	3	2.48
陈静	female	31	0002941635	0	0	0	0	2.15	3.19	2.49	3.78	2.12	2	2.28	2.01	2.09	1.44
朱玉银	female	31	0006205429	0	0	0	0	2.62	3.84	2.98	4.4	2.41	1.97	2.34	1.8	1.4	1.2
罗素梅	female	36	0000030535	0	0	1.73	3.26	2.19	3.51	3.28	3.23	2.63	1.99	2.9	2.79	2.09	1.5
裴娟娟	female	36	000615306	0	0	0	0	2.45	4.18	2.37	2.58	2.63	2.51	2.65	2.41	2.37	2.16
刘倩	female	37	0003207660	0	0	2.63	2.42	2.91	4.3	2.41	2.51	3.52	2.2	3.19	2.21	2.67	1.29
顾颖	female	33	CTX1241011040	0	0	0	0	2.05	3.47	2.19	1.74	2.32	2.23	3.21	3	2.04	1.75
孔菁雅	female	33	CTX1241011048	0	0	0	0	2.1	2.9	2.88	2.58	2.34	2.1	2.34	1.92	1.7	1.28
徐倩倩	female	39	CTX1240921053	0	0	1.5	3.48	2.51	3.5	2.55	2.4	2.78	2.25	2.58	2.24	2.13	1.65
李慧	female	39	CTX1240914028	0	0	1.57	3.45	1.91	2.93	2.86	2.54	3.1	2.06	2.83	2.05	1.98	1.59
张丽丽	female	37	CTX2409050207	0	0	0	0	2.49	3.36	2.41	3.6	2.96	2.11	2.6	2.4	1.63	1.49
苗锦锦	female	36	CTX2410220327	0	0	0	0	2.24	4.3	3.17	2.97	2.92	2.49	2.65	2.43	1.76	1.47
徐韩	female	35	CTX2411170033	0	0	1.61	2.86	1.87	3.18	1.84	2.59	2.69	2.19	2.35	2.05	2.07	1.52
刘慧敏	female	27	CTN1241125002	0	0	1.37	2.51	2.46	2.77	1.62	1.5	1.55	1.38	1.69	1.47	1.32	1.1
李施佳	female	26	CTX1240904063	0	0	0	0	2.18	3.63	2.81	3.9	1.9	1.5	1.98	1.6	1.63	1.5
陈雨	female	26	CTX1240912074	0	0	0	0	0	0	2.79	3.71	2.39	2.09	2.2	1.89	2.24	1.94
游颖	female	26	CTX2409180306	0	0	0	0	1.98	3.08	1.52	1.49	2	1.7	2.07	1.77	1.33	1.12
周文婧	female	26	CTX1241029014	0	0	0	0	1.98	3.79	2.3	2.33	2.45	2.11	3.07	2.77	2.19	2.07
鲁春洁	female	26	CTX2411210059	0	0	0	0	1.46	3.09	2.26	1.87	2.2	1.88	2.55	2.09	1.91	1.66
刁静雯	female	25	CTX2411080144	0	0	0	0	1.66	3.42	2.5	1.72	2.99	1.87	2.6	2.34	1.68	1.6
姚玉婷	female	25	CTX1241129009	0	0	0	0	1.97	3.39	2.42	2.29	2.61	1.99	2.34	2.25	1.99	1.72
周子怡	female	24	CTX2409050324	0	0	0	0	1.74	3.13	2.37	3.01	2.2	2.02	2.47	2.08	2.26	2.08
辛丽敏	female	23	CTX1241003048	0	0	1.87	3.18	2.2	2.89	1.92	1.78	2.35	1.83	2.58	1.92	1.65	1.32
帅明	female	23	CTX1241003048	0	0	1.03	2.58	2.5	3.47	2.58	2.98	2.37	1.83	2.73	2.3	1.57	1.46
杨雨蓉	female	21	CTN1241109012	0	0	0	0	1.05	3.13	2.25	3.3	2.44	2.1	2.2	1.8	2.12	1.76
刘琴	female	21	CTX2409250098	0	0	1.46	2.44	2.7	3.54	2.54	1.72	3.11	2.4	3.28	2.64	2.71	1.6
陈倩丽	female	23	CTX2410310288	0	0	0	0	2.01	2.75	3.19	4.18	1.96	1.9	2.45	2.3	2.09	1.68
李欣璐	female	23	CTX1241022094	0	0	0	0	0	0	2.27	2.94	2.4	2.03	2.4	2.13	2.49	1.79
			min	0	0	0	0	0	0	1.52	1.49	1.55	1.38	1.69	1.47	1.32	1.1
			max	0	0	2.63	3.58	4.18	5.18	4.43	5.73	5.02	4.68	4.19	3.22	4.37	2.91
			range	0	0	2.63	3.58	4.18	5.18	2.91	4.24	3.47	3.3	2.5	1.75	3.05	1.81
			avg	0	0	0.5067	0.8233	2.281	3.27	2.828	3.286	2.869	2.487	2.875	2.4	2.211	1.83
			SD	0	0	0.8414	1.341	0.8697	1.071	0.6474	1.034	0.6496	0.6456	0.5271	0.4381	0.5818	0.4433
